# Supplementary material for: Comparative membrane incorporation of omega-3 fish oil triglyceride preparations differing by degree of re-esterification: A sixteen-week randomized intervention trial
Source: PLoS One. 2023 Jan 27;18(1):e0265462. doi: 10.1371/journal.pone.0265462 (PMC9882700; doi:10.1371/journal.pone.0265462)
Supplement: S3 File — (XLSX) [file pone.0265462.s004.xlsx]

## Sheet: FAR
MedrioID	SubjectID	SubjectStatus	Visit	FARYN	FARCDAT	FARADAT	FARAA	FAREPA	FARDPA	FARDHA	Fatty_Acid_CREATE_DTM	Fatty_Acid_LAST_UPD_DTM	SubjectVisitFormID
1	01-020	3. Entered	Visit 2	Yes	2016-04-28	2016-06-24	17.544	0.54	2.254	4.764	2016-12-13 09:57:00	2016-12-13 10:05:00	9036357
2	01-010	3. Entered	Visit 2	Yes	2016-04-14	2016-06-24	14.816	0.478	2.324	4.13	2016-10-28 12:34:00	2016-10-28 12:34:00	8933738
3	01-011	4. Withdrawn	Visit 2	Yes	2016-04-12	2016-06-24	16.114	0.355	1.714	3.34	2016-08-24 11:12:00	2016-08-24 11:12:00	8717011
4	01-012	4. Withdrawn	Visit 2	Yes	2016-04-14	2016-06-24	15.092	0.857	2.652	4.693	2016-08-24 11:44:00	2016-08-24 11:44:00	8717031
5	01-021	3. Entered	Visit 2	Yes	2016-04-19	2016-06-24	16.588	0.443	1.631	3.895	2016-12-13 12:55:00	2016-12-13 12:55:00	9036691
7	01-022	3. Entered	Visit 2	Yes	2016-04-20	2016-06-24	17.823	0.488	2.027	3.635	2016-11-02 09:12:00	2016-11-02 09:12:00	8940254
8	01-013	3. Entered	Visit 2	Yes	2016-04-05	2016-06-24	15.886	0.44	2.36	3.599	2016-10-28 12:24:00	2016-10-28 12:24:00	8933735
9	01-023	3. Entered	Visit 2	Yes	2016-04-06	2016-06-24	15.25	0.754	2.51	4.39	2016-10-28 11:32:00	2016-10-28 11:32:00	8933562
10	01-024	3. Entered	Visit 2	Yes	2016-04-21	2016-06-24	16.3	0.42	2.563	4.517	2016-12-13 12:57:00	2016-12-13 12:57:00	9036692
11	01-025	3. Entered	Visit 2	Yes	2016-04-06	2016-06-24	16.014	0.453	2.448	3.715	2016-10-28 11:54:00	2016-10-28 11:54:00	8933678
12	01-026	4. Withdrawn	Visit 2	Yes	2016-04-07	2016-06-08	7.25	0.8	0.9	1.93	2016-12-19 10:37:00	2016-12-19 10:37:00	9046302
13	01-006	3. Entered	Visit 2	Yes	2016-05-06	2016-06-24	15.109	0.463	2.393	3.651	2016-08-16 15:24:00	2016-08-16 15:24:00	8669039
14	01-014	4. Withdrawn	Visit 2	Yes	2016-04-14	2016-06-24	16.353	0.384	1.894	4.185	2016-12-12 14:22:00	2016-12-12 14:22:00	9034845
15	01-015	3. Entered	Visit 2	Yes	2016-04-14	2016-06-24	14.765	0.441	1.395	4.262	2016-12-13 12:52:00	2016-12-13 12:52:00	9036690
17	01-008	3. Entered	Visit 2	Yes	2016-04-12	2016-06-24	15.633	0.367	1.858	3.366	2016-10-28 12:43:00	2016-10-28 12:43:00	8933971
20	01-031	3. Entered	Visit 2	Yes	2016-04-13	2016-06-24	11.637	0.504	1.984	4.727	2016-12-13 10:07:00	2016-12-13 10:07:00	9036371
21	01-029	4. Withdrawn	Visit 2	Yes	2016-04-19	2016-06-24	16.886	0.502	2.128	3.778	2016-10-28 14:09:00	2016-10-28 14:09:00	8890360
23	01-030	4. Withdrawn	Visit 2	Yes	2016-04-19	2016-06-10	12.32	0.71	0.77	4.29	2016-12-19 10:49:00	2016-12-19 10:49:00	9046303
25	01-027	4. Withdrawn	Visit 2	Yes	2016-04-12	2016-06-24	14.519	0.449	2.03	2.727	2016-10-28 13:43:00	2016-10-28 13:43:00	8758030
27	01-018	3. Entered	Visit 2	Yes	2016-04-13	2016-06-24	16.03	0.557	2.135	3.995	2016-12-13 12:51:00	2016-12-13 12:51:00	9036689
32	01-032	4. Withdrawn	Visit 2	Yes	2016-05-11	2016-06-24	16.762	0.463	2.16	4.226	2016-11-02 09:25:00	2016-11-02 09:25:00	8870334
33	01-033	3. Entered	Visit 2	Yes	2016-05-04	2016-06-24	17.115	0.517	2.188	2.902	2016-12-13 13:24:00	2016-12-13 13:24:00	9036710
34	01-034	3. Entered	Visit 2	Yes	2016-05-05	2016-06-24	12.983	0.66	1.955	5.744	2016-11-02 09:35:00	2016-11-02 09:35:00	8940259
35	01-035	3. Entered	Visit 2	Yes	2016-05-04	2016-06-24	15.675	0.331	1.748	4.841	2016-09-14 11:44:00	2016-09-14 11:44:00	8799079
36	01-036	3. Entered	Visit 2	Yes	2016-05-12	2016-06-24	16.844	0.327	1.956	4.206	2016-12-13 13:28:00	2016-12-13 13:28:00	9036712
37	01-037	3. Entered	Visit 2	Yes	2016-05-11	2016-06-24	16.681	0.396	2.065	3.268	2016-10-25 15:08:00	2016-10-25 15:08:00	8925288
38	01-038	4. Withdrawn	Visit 2	Yes	2016-06-01	2016-06-24	14.051	0.86	2.546	3.78	2016-08-24 10:08:00	2016-08-24 10:08:00	8716920
39	01-039	3. Entered	Visit 2	Yes	2016-05-10	2016-06-24	14.943	0.294	2.085	2.664	2016-10-26 12:44:00	2016-10-26 12:44:00	8927022
40	01-040	3. Entered	Visit 2	Yes	2016-05-19	2016-06-24	13.045	1.619	3.024	5.344	2016-08-24 14:00:00	2016-08-24 14:01:00	8717164
41	01-041	3. Entered	Visit 2	Yes	2016-05-26	2016-06-24	14.969	0.549	2.385	3.788	2016-12-12 14:08:00	2016-12-12 14:08:00	9034749
42	01-042	3. Entered	Visit 2	Yes	2016-05-26	2016-06-24	14.406	0.315	1.628	3.182	2016-08-16 15:26:00	2016-08-16 15:26:00	8669145
43	01-043	3. Entered	Visit 2	Yes	2016-05-31	2016-06-24	16.397	0.598	2.246	3.661	2016-12-08 09:31:00	2016-12-08 09:31:00	9028719
44	01-044	3. Entered	Visit 2	Yes	2016-05-27	2016-06-24	16.705	0.616	2.118	3.741	2016-12-12 14:13:00	2016-12-12 14:13:00	9034837
45	01-045	3. Entered	Visit 2	Yes	2016-06-02	2016-06-24	15.582	0.453	2.31	3.868	2016-12-13 13:47:00	2016-12-13 13:47:00	9036725
46	01-046	3. Entered	Visit 2	Yes	2016-05-27	2016-06-24	15.633	0.797	2.476	5.711	2016-12-13 14:00:00	2016-12-13 14:00:00	9036727
47	01-047	3. Entered	Visit 2	Yes	2016-05-27	2016-06-24	15.214	0.709	2.378	4.447	2016-09-14 13:35:00	2016-09-14 13:35:00	8799348
48	01-048	3. Entered	Visit 2	Yes	2016-06-16	2016-06-24	16.252	0.358	1.745	4.942	2016-11-28 13:25:00	2016-11-28 13:25:00	9008152
49	01-049	3. Entered	Visit 2	Yes	2016-06-09	2016-06-24	16.43	0.668	2.914	3.475	2016-10-28 09:56:00	2016-10-28 09:56:00	8933426
50	01-050	4. Withdrawn	Visit 2	Yes	2016-06-20	2016-06-24	16.04	0.607	2.282	3.467	2016-10-28 11:10:00	2016-10-28 11:10:00	8870337
51	01-051	3. Entered	Visit 2	Yes	2016-06-16	2016-06-24	14.814	0.597	2.308	3.401	2016-10-17 14:37:00	2016-10-17 14:37:00	8897427
52	01-052	3. Entered	Visit 2	Yes	2016-06-15	2016-06-24	17.685	0.439	2.013	4.197	2016-12-07 11:42:00	2016-12-07 11:42:00	9026644
53	01-054	3. Entered	Visit 2	Yes	2016-06-17	2016-06-24	16.219	0.598	2.707	2.961	2016-12-05 12:35:00	2016-12-05 12:35:00	9023890
55	01-056	3. Entered	Visit 2	Yes	2016-06-09	2016-06-24	16.605	0.54	2.417	4.156	2016-12-13 12:13:00	2016-12-13 12:13:00	9036681
56	01-061	3. Entered	Visit 2	Yes	2016-06-08	2016-06-24	16.081	0.472	2.192	3.621	2016-11-23 13:43:00	2016-11-23 13:43:00	9006564
58	01-063	3. Entered	Visit 2	Yes	2016-06-09	2016-06-24	18.384	0.423	2.047	3.672	2016-10-28 12:11:00	2016-10-28 12:11:00	8933717
59	01-059	3. Entered	Visit 2	Yes	2016-06-17	2016-06-24	18.081	0.492	2.565	2.948	2016-12-05 11:43:00	2016-12-05 11:43:00	9023349
60	01-064	3. Entered	Visit 2	Yes	2016-06-08	2016-06-24	15.166	0.5	2.268	3.486	2016-11-23 12:53:00	2016-11-23 12:53:00	9006545
61	01-055	3. Entered	Visit 2	Yes	2016-06-16	2016-06-24	15.014	0.497	2.076	4.02	2016-12-13 14:51:00	2016-12-13 14:51:00	9036887
63	01-066	3. Entered	Visit 2	Yes	2016-06-09	2016-06-24	15.629	0.775	2.595	4.4	2016-12-13 13:37:00	2016-12-13 13:37:00	9036719
64	01-053	3. Entered	Visit 2	Yes	2016-06-07	2016-06-24	14.175	0.48	2.725	2.832	2016-11-22 15:20:00	2016-11-22 15:20:00	9004339
65	01-060	3. Entered	Visit 2	Yes	2016-06-07	2016-06-24	15.892	0.455	2.598	3.256	2016-12-12 13:47:00	2016-12-12 13:47:00	9034423
67	01-067	4. Withdrawn	Visit 2	Yes	2016-06-17	2016-06-24	14.103	0.559	2.72	2.415	2016-10-28 14:02:00	2016-10-28 14:02:00	8870339
68	01-068	3. Entered	Visit 2	Yes	2016-06-14	2016-06-24	13.345	0.472	2.091	3.633	2016-10-28 14:28:00	2016-10-28 14:28:00	8934938
69	01-069	3. Entered	Visit 2	Yes	2016-06-15	2016-06-24	15.671	0.279	1.748	3.306	2016-10-28 11:02:00	2016-10-28 11:02:00	8933536
70	01-070	3. Entered	Visit 2	Yes	2016-06-15	2016-06-24	16.605	0.54	2.417	4.156	2016-12-13 12:38:00	2016-12-13 12:38:00	9036686
71	01-071	3. Entered	Visit 2	Yes	2016-06-16	2016-06-24	13.9	0.657	2.236	3.371	2016-12-05 11:04:00	2016-12-05 11:04:00	9023327
72	01-072	3. Entered	Visit 2	Yes	2016-06-17	2016-06-24	16.2	0.678	2.895	3.075	2016-12-05 09:34:00	2016-12-05 09:34:00	9023263
73	01-073	3. Entered	Visit 2	Yes	2016-06-16	2016-06-24	13.509	0.4	2.285	3.498	2016-12-05 13:21:00	2016-12-05 13:21:00	9023909
74	01-074	3. Entered	Visit 2	Yes	2016-06-23	2016-06-24	13.549	0.699	2.139	4.248	2016-10-28 14:12:00	2016-10-28 14:12:00	8934921
75	01-075	4. Withdrawn	Visit 2	Yes	2016-06-17	2016-06-24	17.152	0.585	2.222	3.414	2016-12-19 11:38:00	2016-12-19 11:38:00	8870341
1	01-020	3. Entered	Visit 4	Yes	2016-07-22	2016-10-05	14.254	2.831	3.728	6.309	2016-11-03 17:54:00	2016-11-03 17:54:00	8942740
2	01-010	3. Entered	Visit 4	Yes	2016-07-07	2016-10-05	11.898	2.571	3.593	5.775	2016-11-03 17:36:00	2016-11-03 17:36:00	8942731
5	01-021	3. Entered	Visit 4	Yes	2016-07-19	2016-10-05	12.506	0.532	1.566	2.827	2016-11-03 17:53:00	2016-11-03 17:53:00	8942739
7	01-022	3. Entered	Visit 4	Yes	2016-07-12	2016-10-05	13.616	3.997	3.973	6.759	2016-11-03 17:41:00	2016-11-03 17:41:00	8942735
8	01-013	3. Entered	Visit 4	Yes	2016-06-28	2016-10-05	12.199	2.952	3.584	5.48	2016-11-03 17:02:00	2016-11-03 17:02:00	8942716
9	01-023	3. Entered	Visit 4	Yes	2016-06-28	2016-10-05	13.062	3.035	3.854	6.595	2016-11-03 17:04:00	2016-11-03 17:04:00	8942718
10	01-024	3. Entered	Visit 4	Yes	2016-07-18	2016-10-05	12.845	3.134	4.344	7.665	2016-11-03 17:51:00	2016-11-03 17:51:00	8942737
11	01-025	3. Entered	Visit 4	Yes	2016-06-30	2016-10-05	12.432	2.893	4.085	6.212	2016-11-03 17:14:00	2016-11-03 17:14:00	8942723
13	01-006	3. Entered	Visit 4	Yes	2016-06-28	2016-10-05	11.562	2.369	3.655	3.358	2016-11-03 17:10:00	2016-11-03 17:10:00	8942722
15	01-015	3. Entered	Visit 4	Yes	2016-07-08	2016-10-05	11.905	4.846	3.976	7.491	2016-11-03 17:39:00	2016-11-03 17:39:00	8942733
17	01-008	3. Entered	Visit 4	Yes	2016-07-06	2016-10-05	12.34	2.461	3.608	5.124	2016-11-03 17:34:00	2016-11-03 17:34:00	8942730
20	01-031	3. Entered	Visit 4	Yes	2016-07-06	2016-10-05	9.251	2.206	3.523	6.243	2016-11-03 17:26:00	2016-11-03 17:26:00	8942726
25	01-027	4. Withdrawn	Visit 4	Yes	2016-06-30	2016-10-05	12.633	3.801	4.456	6.283	2016-11-03 17:12:00	2016-11-03 17:12:00	8758032
27	01-018	3. Entered	Visit 4	Yes	2016-07-07	2016-10-05	13.668	2.972	3.787	6.512	2016-11-03 17:16:00	2016-11-03 17:16:00	8942724
33	01-033	3. Entered	Visit 4	Yes	2016-07-26	2016-10-05	17.215	2.132	3.927	5.207	2016-11-02 09:31:00	2016-11-02 09:31:00	8940258
34	01-034	3. Entered	Visit 4	Yes	2016-07-27	2016-10-05	12.677	0.979	2.555	5.76	2016-11-02 09:36:00	2016-11-02 09:36:00	8940262
35	01-035	3. Entered	Visit 4	Yes	2016-07-27	2016-10-05	12.751	2.599	3.54	6.132	2016-11-02 10:36:00	2016-11-02 10:36:00	8940352
36	01-036	3. Entered	Visit 4	Yes	2016-08-03	2016-10-05	12.15	3.09	3.894	6.089	2016-11-03 17:58:00	2016-11-03 17:58:00	8942743
37	01-037	3. Entered	Visit 4	Yes	2016-08-08	2016-10-05	13.463	3.319	3.313	6.396	2016-11-03 18:00:00	2016-11-03 18:00:00	8668597
39	01-039	3. Entered	Visit 4	Yes	2016-08-02	2016-10-05	12.124	1.8	3.8	4.519	2016-11-03 14:39:00	2016-11-03 17:57:00	8942633
40	01-040	3. Entered	Visit 4	Yes	2016-08-10	2016-10-05	11.904	3.555	4.512	6.983	2016-11-03 18:01:00	2016-11-03 18:01:00	8942744
41	01-041	3. Entered	Visit 4	Yes	2016-08-17	2016-10-05	11.156	3.432	4.303	6.242	2016-11-03 18:06:00	2016-11-03 18:06:00	8668599
42	01-042	3. Entered	Visit 4	Yes	2016-08-16	2016-10-12	11.524	3.37	3.66	5.544	2016-11-01 09:04:00	2016-11-01 09:04:00	8668600
43	01-043	3. Entered	Visit 4	Yes	2016-08-23	2016-10-05	13.793	2.077	3.087	5.062	2016-11-03 18:08:00	2016-11-03 18:08:00	8668601
44	01-044	3. Entered	Visit 4	Yes	2016-08-17	2016-10-05	13.05	2.683	3.365	5.458	2016-11-03 18:04:00	2016-11-03 18:04:00	8668602
45	01-045	3. Entered	Visit 4	Yes	2016-08-26	2016-10-05	13.156	1.528	3.307	5.144	2016-11-03 18:09:00	2016-11-03 18:09:00	8668603
46	01-046	3. Entered	Visit 4	Yes	2016-08-17	2016-10-05	13.735	2.913	3.757	6.387	2016-11-03 18:07:00	2016-11-03 18:07:00	8668604
47	01-047	3. Entered	Visit 4	Yes	2016-08-17	2016-10-05	13.228	2.452	3.292	5.266	2016-11-03 18:03:00	2016-11-03 18:03:00	8668605
48	01-048	3. Entered	Visit 4	Yes	2016-09-07	2016-10-12	13.61	2.673	3.527	6.929	2016-11-01 10:19:00	2016-11-01 10:19:00	8668606
49	01-049	3. Entered	Visit 4	Yes	2016-09-01	2016-10-12	12.836	2.567	4.214	5.382	2016-11-01 10:10:00	2016-11-01 10:10:00	8668607
51	01-051	3. Entered	Visit 4	Yes	2016-09-20	2016-10-12	12.044	2.357	3.554	5.972	2016-11-01 13:21:00	2016-11-01 13:21:00	8668609
52	01-052	3. Entered	Visit 4	Yes	2016-09-13	2016-10-12	16.767	0.695	2.582	4.129	2016-11-01 13:00:00	2016-11-01 13:01:00	8668610
53	01-054	3. Entered	Visit 4	Yes	2016-09-13	2016-10-12	13.189	1.731	4.017	4.982	2016-11-01 13:02:00	2016-11-01 13:02:00	8668611
55	01-056	3. Entered	Visit 4	Yes	2016-08-31	2016-10-12	13.517	3.33	4.261	6.398	2016-11-01 10:02:00	2016-11-01 10:02:00	8668613
56	01-061	3. Entered	Visit 4	Yes	2016-08-31	2016-10-12	13.736	1.869	3.175	5.401	2016-11-01 10:00:00	2016-11-01 10:00:00	8668614
58	01-063	3. Entered	Visit 4	Yes	2016-08-30	2016-10-05	13.198	2.785	3.126	5.301	2016-11-03 18:50:00	2016-11-03 18:50:00	8668616
59	01-059	3. Entered	Visit 4	Yes	2016-09-09	2016-10-12	14.178	2.183	3.151	4.343	2016-11-01 10:25:00	2016-11-01 10:25:00	8668617
60	01-064	3. Entered	Visit 4	Yes	2016-09-01	2016-10-12	13.071	2.868	4.415	6.265	2016-11-01 10:07:00	2016-11-01 10:07:00	8668618
61	01-055	3. Entered	Visit 4	Yes	2016-09-07	2016-11-01	11.548	3.201	3.64	5.823	2016-11-17 10:09:00	2016-12-01 09:43:00	8668619
63	01-066	3. Entered	Visit 4	Yes	2016-09-02	2016-10-12	12.789	2.928	3.954	6.289	2016-11-01 10:14:00	2016-11-01 10:14:00	8668621
64	01-053	3. Entered	Visit 4	Yes	2016-08-30	2016-10-05	10.43	2.746	3.769	4.693	2016-11-03 18:49:00	2016-11-03 18:49:00	8668622
65	01-060	3. Entered	Visit 4	Yes	2016-08-29	2016-10-05	12.081	3.468	4.088	6.362	2016-11-03 18:47:00	2016-11-03 18:47:00	8668623
68	01-068	3. Entered	Visit 4	Yes	2016-09-06	2016-10-12	10.293	2.107	3.513	4.994	2016-11-01 10:16:00	2016-11-01 10:16:00	8668626
69	01-069	3. Entered	Visit 4	Yes	2016-09-09	2016-10-12	14.37	1.891	3.203	5.009	2016-11-01 10:32:00	2016-11-01 10:32:00	8668627
70	01-070	3. Entered	Visit 4	Yes	2016-09-06	2016-10-12	10.836	2.427	3.077	4.241	2016-11-01 10:18:00	2016-11-01 10:18:00	8668628
71	01-071	3. Entered	Visit 4	Yes	2016-09-09	2016-10-12	11.81	3.532	4.358	6.784	2016-11-01 10:23:00	2016-11-01 10:23:00	8668629
72	01-072	3. Entered	Visit 4	Yes	2016-09-09	2016-10-12	13.05	3.177	4.238	6.328	2016-11-01 10:28:00	2016-11-01 10:28:00	8668630
73	01-073	3. Entered	Visit 4	Yes	2016-09-09	2016-10-12	10.666	2.916	4.085	5.808	2016-11-01 10:30:00	2016-11-01 10:30:00	8668631
74	01-074	3. Entered	Visit 4	Yes	2016-09-14	2016-10-12	10.041	3.764	3.7	5.886	2016-11-01 13:14:00	2016-11-01 13:14:00	8668632
1	01-020	3. Entered	Visit 5	Yes	2016-08-17	2016-11-01	11.505	3.35	3.816	6.074	2016-11-17 10:10:00	2016-12-01 09:45:00	8668496
2	01-010	3. Entered	Visit 5	Yes	2016-08-03	2016-10-05	11.693	3.249	3.789	6.851	2016-11-03 17:37:00	2016-11-03 17:37:00	8942732
5	01-021	3. Entered	Visit 5	Yes	2016-08-11	2016-10-05	15.75	0.738	2.22	4.239	2016-11-03 18:02:00	2016-11-03 18:02:00	8942745
7	01-022	3. Entered	Visit 5	Yes	2016-08-10	2016-10-05	12.033	3.635	3.616	5.996	2016-11-03 17:42:00	2016-11-03 17:42:00	8942736
8	01-013	3. Entered	Visit 5	Yes	2016-07-26	2016-10-05	10.58	2.852	3.508	5.01	2016-11-03 17:02:00	2016-11-03 17:02:00	8942717
9	01-023	3. Entered	Visit 5	Yes	2016-07-25	2016-10-05	12.705	3.279	3.892	6.701	2016-11-03 17:09:00	2016-11-03 17:09:00	8942721
10	01-024	3. Entered	Visit 5	Yes	2016-10-04	2016-10-05	12.537	3.449	4.298	7.752	2016-11-03 17:52:00	2016-11-03 17:52:00	8942738
11	01-025	3. Entered	Visit 5	Yes	2016-07-29	2016-10-05	11.656	2.932	4.007	6.344	2016-11-03 14:56:00	2016-11-03 14:57:00	8942672
13	01-006	3. Entered	Visit 5	Yes	2016-08-16	2016-10-05	11.449	1.632	3.511	5.32	2016-11-03 17:11:00	2016-11-03 17:11:00	8668501
15	01-015	3. Entered	Visit 5	Yes	2016-08-09	2016-10-05	9.991	4.671	3.958	7.083	2016-11-03 17:40:00	2016-11-03 17:40:00	8942734
17	01-008	3. Entered	Visit 5	Yes	2016-08-04	2016-10-05	12.126	2.775	3.912	5.829	2016-11-03 17:33:00	2016-11-03 17:33:00	8942729
20	01-031	3. Entered	Visit 5	Yes	2016-08-03	2016-10-05	8.6	2.846	3.759	6.54	2016-11-03 17:27:00	2016-11-03 17:27:00	8942728
27	01-018	3. Entered	Visit 5	Yes	2016-07-29	2016-10-05	13.153	3.156	3.89	6.715	2016-11-03 17:17:00	2016-11-03 17:17:00	8942725
33	01-033	3. Entered	Visit 5	Yes	2016-08-26	2016-10-12	15	2.342	3.721	5.08	2016-11-01 09:33:00	2016-11-01 09:33:00	8668517
34	01-034	3. Entered	Visit 5	Yes	2016-08-25	2016-10-12	12.704	0.706	2.405	5.468	2016-11-01 09:30:00	2016-11-01 09:30:00	8668518
35	01-035	3. Entered	Visit 5	Yes	2016-09-14	2016-10-12	12.699	1.862	3.895	6.28	2016-11-01 13:47:00	2016-11-01 13:47:00	8668519
36	01-036	3. Entered	Visit 5	Yes	2016-09-02	2016-10-12	12.858	3.219	4.564	7.01	2016-11-01 11:05:00	2016-11-01 11:05:00	8668520
37	01-037	3. Entered	Visit 5	Yes	2016-08-31	2016-10-12	12.502	2.851	3.357	5.979	2016-11-01 11:03:00	2016-11-01 11:03:00	8668521
39	01-039	3. Entered	Visit 5	Yes	2016-08-30	2016-10-05	11.621	1.602	3.5	4.274	2016-11-03 18:51:00	2016-11-03 18:51:00	8668523
40	01-040	3. Entered	Visit 5	Yes	2016-09-08	2016-10-12	11.384	3.697	4.956	7.085	2016-11-01 11:28:00	2016-11-01 11:28:00	8668524
41	01-041	3. Entered	Visit 5	Yes	2016-09-13	2016-10-12	10.369	4.095	4.655	6.88	2016-11-01 13:34:00	2016-11-01 13:34:00	8668525
42	01-042	3. Entered	Visit 5	Yes	2016-09-13	2016-10-12	11.178	3.505	4.287	5.836	2016-11-01 13:32:00	2016-11-01 13:32:00	8668526
43	01-043	3. Entered	Visit 5	Yes	2016-09-21	2016-10-12	13.403	2.221	3.264	5.618	2016-11-01 14:54:00	2016-11-01 14:54:00	8668527
44	01-044	3. Entered	Visit 5	Yes	2016-09-14	2016-10-12	13.014	2.898	4.245	6.024	2016-11-01 13:48:00	2016-11-01 13:48:00	8668528
45	01-045	3. Entered	Visit 5	Yes	2016-09-21	2016-10-12	12.136	1.944	3.385	5.118	2016-11-01 14:38:00	2016-11-01 14:38:00	8668529
46	01-046	3. Entered	Visit 5	Yes	2016-09-16	2016-10-12	12.745	3.196	3.699	6.103	2016-11-01 13:50:00	2016-11-01 13:50:00	8668530
47	01-047	3. Entered	Visit 5	Yes	2016-09-14	2016-10-12	12.973	2.596	3.655	5.684	2016-11-01 13:49:00	2016-11-01 13:49:00	8668531
48	01-048	3. Entered	Visit 5	Yes	2016-10-04	2016-10-12	12.809	1.903	3.547	6.3	2016-11-01 13:53:00	2016-11-01 13:53:00	8668532
49	01-049	3. Entered	Visit 5	Yes	2016-09-27	2016-10-12	12.433	3.018	4.243	6.031	2016-11-01 09:46:00	2016-11-01 14:01:00	8668533
51	01-051	3. Entered	Visit 5	Yes	2016-10-14	2016-11-01	12.016	2.416	3.917	6.849	2016-11-17 10:07:00	2016-12-01 09:42:00	8668535
52	01-052	3. Entered	Visit 5	Yes	2016-10-06	2016-11-01	17.156	0.473	2.374	4.271	2016-11-17 10:00:00	2016-12-01 09:37:00	8668536
53	01-054	3. Entered	Visit 5	Yes	2016-10-11	2016-11-01	13.725	1.836	3.395	5.013	2016-11-17 10:06:00	2016-12-01 09:41:00	8668537
55	01-056	3. Entered	Visit 5	Yes	2016-09-27	2016-10-12	12.44	3.289	4.011	6.336	2016-11-01 09:42:00	2016-11-01 14:25:00	8668539
56	01-061	3. Entered	Visit 5	Yes	2016-09-30	2016-10-12	13.758	2.179	3.364	5.863	2016-11-01 09:40:00	2016-11-01 14:00:00	8668540
58	01-063	3. Entered	Visit 5	Yes	2016-09-27	2016-10-12	13.391	3.313	3.676	6.491	2016-11-01 14:02:00	2016-11-01 14:02:00	8668542
59	01-059	3. Entered	Visit 5	Yes	2016-10-06	2016-11-01	14.031	2.8	3.286	5.377	2016-11-17 09:10:00	2016-12-01 09:35:00	8668543
60	01-064	3. Entered	Visit 5	Yes	2016-09-28	2016-10-12	12.026	2.983	4.292	6.371	2016-11-01 09:44:00	2016-11-01 14:01:00	8668544
61	01-055	3. Entered	Visit 5	Yes	2016-10-07	2016-11-01	11.452	3.539	4.023	6.335	2016-11-17 10:01:00	2016-12-01 09:38:00	8668545
63	01-066	3. Entered	Visit 5	Yes	2016-09-27	2016-10-12	12.288	2.899	3.933	6.534	2016-11-01 09:50:00	2016-11-01 14:37:00	8668547
64	01-053	3. Entered	Visit 5	Yes	2016-09-27	2016-10-12	10.923	3.36	4.669	6.233	2016-11-01 14:36:00	2016-11-01 14:36:00	8668548
65	01-060	3. Entered	Visit 5	Yes	2016-09-27	2016-10-12	10.801	3.845	4.197	6.85	2016-11-01 14:22:00	2016-11-01 14:22:00	8668549
68	01-068	3. Entered	Visit 5	Yes	2016-10-03	2016-10-12	10.163	2.512	3.755	5.692	2016-11-01 13:54:00	2016-11-01 13:54:00	8668552
69	01-069	3. Entered	Visit 5	Yes	2016-10-06	2016-11-01	14.344	1.929	3.115	5.188	2016-11-17 09:49:00	2016-12-01 09:36:00	8668553
70	01-070	3. Entered	Visit 5	Yes	2016-10-04	2016-10-12	10.994	2.953	3.561	4.949	2016-11-01 13:52:00	2016-11-01 13:52:00	8668554
71	01-071	3. Entered	Visit 5	Yes	2016-10-03	2016-10-12	11.225	3.816	4.307	7.341	2016-11-01 13:55:00	2016-11-01 13:55:00	8668555
72	01-072	3. Entered	Visit 5	Yes	2016-10-07	2016-11-01	11.984	3.345	4.11	6.535	2016-11-17 10:03:00	2016-12-01 09:16:00	8668556
73	01-073	3. Entered	Visit 5	Yes	2016-10-07	2016-11-01	10.722	2.861	3.873	6.143	2016-11-17 10:04:00	2016-12-01 09:40:00	8668557
74	01-074	3. Entered	Visit 5	Yes	2016-10-12	2016-11-01	10.21	4.339	3.919	6.801	2016-11-17 10:07:00	2016-12-01 09:41:00	8668558
FARAA: Red blood cell (RBC) arachidonic acid; FAREPA: RBC eicosapentaenoic acid; FARDPA: RBC docosapentaenoic acid; FARDHA: RBC docosahexaenoic acid.
Visit 2: baseline; Visit 4: Week 12; Visit 5: Week 16
