# Supplementary material for: Comparative membrane incorporation of omega-3 fish oil triglyceride preparations differing by degree of re-esterification: A sixteen-week randomized intervention trial
Source: PLoS One. 2023 Jan 27;18(1):e0265462. doi: 10.1371/journal.pone.0265462 (PMC9882700; doi:10.1371/journal.pone.0265462)
Supplement: S4 File — (XLSX) [file pone.0265462.s005.xlsx]

## Sheet: FAS
MedrioID	SubjectID	SubjectStatus	Visit	FASYN	FASCDAT	FASADAT	FASAA	FASEPA	FASDPA	FASDHA	Fatty_Acid_CREATE_DTM	Fatty_Acid_LAST_UPD_DTM	SubjectVisitFormID
1	01-020	3. Entered	Visit 2	Yes	2016-04-28	2016-06-14	15.07	0.88	0.99	4.33	2016-07-10 13:18:00	2016-09-19 09:54:00	7937584
2	01-010	3. Entered	Visit 2	Yes	2016-04-14	2016-06-08	8.9	0.6	0.94	3.12	2016-07-10 12:52:00	2016-09-19 09:55:00	7966706
3	01-011	4. Withdrawn	Visit 2	Yes	2016-04-12	2016-06-08	11.85	0.45	0.42	2.6	2016-07-10 12:35:00	2016-08-24 11:11:00	7970368
4	01-012	4. Withdrawn	Visit 2	Yes	2016-04-14	2016-06-08	8.56	1.34	0.95	3.05	2016-07-10 12:40:00	2016-08-24 11:42:00	7970656
5	01-021	3. Entered	Visit 2	Yes	2016-04-19	2016-06-10	13.46	0.56	0.39	2.64	2016-07-10 13:04:00	2016-09-19 09:58:00	7970731
7	01-022	3. Entered	Visit 2	Yes	2016-04-20	2016-06-10	13.62	0.67	0.83	2.79	2016-07-10 13:06:00	2016-09-19 11:15:00	7972363
8	01-013	3. Entered	Visit 2	Yes	2016-04-05	2016-06-08	10.01	0.52	0.71	2.23	2016-07-10 12:41:00	2016-09-19 11:16:00	7972864
9	01-023	3. Entered	Visit 2	Yes	2016-04-06	2016-06-08	10.06	0.84	0.94	2.86	2016-07-10 12:44:00	2016-09-19 11:18:00	7973073
10	01-024	3. Entered	Visit 2	Yes	2016-04-21	2016-06-10	11.22	0.68	1	3.57	2016-07-10 13:05:00	2016-09-19 11:26:00	7973196
11	01-025	3. Entered	Visit 2	Yes	2016-04-06	2016-06-08	12.4	0.55	0.91	2.65	2016-07-10 12:45:00	2016-09-19 11:29:00	7976041
12	01-026	4. Withdrawn	Visit 2	Yes	2016-04-07	2016-06-08	7.25	0.8	0.9	1.93	2016-07-10 12:42:00	2016-09-19 11:30:00	7976263
13	01-006	3. Entered	Visit 2	Yes	2016-04-06	2016-06-08	10.87	0.67	1.13	3.26	2016-07-10 12:30:00	2016-08-16 15:22:00	7976350
14	01-014	4. Withdrawn	Visit 2	Yes	2016-04-14	2016-06-08	12.39	0.42	0.55	2.84	2016-07-10 12:38:00	2016-09-19 11:37:00	7976554
15	01-015	3. Entered	Visit 2	Yes	2016-04-14	2016-06-08	8.82	0.5	0.48	2.74	2016-07-10 12:37:00	2016-09-19 11:38:00	7976794
17	01-008	3. Entered	Visit 2	Yes	2016-04-12	2016-06-08	9.68	0.46	0.41	2.4	2016-07-10 12:32:00	2016-09-19 11:40:00	7977149
20	01-031	3. Entered	Visit 2	Yes	2016-04-13	2016-06-08	4.45	0.58	0.49	2.3	2016-07-10 12:54:00	2016-09-19 11:41:00	7994680
21	01-029	4. Withdrawn	Visit 2	Yes	2016-04-19	2016-06-10	11.77	0.85	1.07	3	2016-07-10 12:56:00	2016-09-19 11:42:00	7995940
23	01-030	4. Withdrawn	Visit 2	Yes	2016-04-19	2016-06-10	12.32	0.71	0.77	4.29	2016-07-10 12:59:00	2016-09-19 11:44:00	7996573
25	01-027	4. Withdrawn	Visit 2	Yes	2016-04-12	2016-06-08	6.43	0.49	0.71	1.79	2016-07-10 12:51:00	2016-09-19 11:45:00	7999138
27	01-018	3. Entered	Visit 2	Yes	2016-04-13	2016-06-08	7.68	0.84	0.81	1.78	2016-07-10 12:50:00	2016-09-19 11:46:00	8004254
32	01-032	4. Withdrawn	Visit 2	Yes	2016-05-11	2016-06-14	13.34	0.79	0.85	3.43	2016-07-10 13:10:00	2016-09-19 11:47:00	8018383
33	01-033	3. Entered	Visit 2	Yes	2016-05-04	2016-06-10	9	0.81	0.9	2.24	2016-07-10 13:09:00	2016-08-26 14:30:00	8044403
34	01-034	3. Entered	Visit 2	Yes	2016-05-05	2016-06-10	9.38	0.81	0.66	4.78	2016-07-10 13:01:00	2016-09-19 11:55:00	8075960
35	01-035	3. Entered	Visit 2	Yes	2016-05-04	2016-06-10	10.35	0.44	0.8	3.31	2016-07-10 12:55:00	2016-09-14 11:41:00	8083503
36	01-036	3. Entered	Visit 2	Yes	2016-05-12	2016-06-14	15.18	0.38	0.56	3.55	2016-07-10 13:14:00	2016-09-13 11:41:00	8083562
37	01-037	3. Entered	Visit 2	Yes	2016-05-11	2016-06-14	12.5	0.42	0.89	3.1	2016-07-10 13:13:00	2016-08-31 18:31:00	8083646
38	01-038	4. Withdrawn	Visit 2	Yes	2016-06-01	2016-06-17	8.62	0.73	1.1	3.04	2016-07-10 13:44:00	2016-08-24 10:06:00	8088509
39	01-039	3. Entered	Visit 2	Yes	2016-05-10	2016-06-14	10.03	0.37	0.49	1.89	2016-07-10 13:11:00	2016-08-31 16:17:00	8088571
40	01-040	3. Entered	Visit 2	Yes	2016-05-19	2016-06-14	8.8	2.32	1.37	4.91	2016-07-10 13:21:00	2016-08-24 14:01:00	8158320
41	01-041	3. Entered	Visit 2	Yes	2016-05-26	2016-06-17	10.71	0.87	1.04	2.66	2016-07-10 13:47:00	2016-08-17 20:07:00	8180324
42	01-042	3. Entered	Visit 2	Yes	2016-05-26	2016-06-17	8.07	0.25	0.38	1.87	2016-07-10 13:48:00	2016-08-16 15:07:00	8180671
43	01-043	3. Entered	Visit 2	Yes	2016-05-31	2016-06-17	12.74	1	0.95	3.26	2016-07-10 13:50:00	2016-08-23 16:36:00	8189578
44	01-044	3. Entered	Visit 2	Yes	2016-05-27	2016-06-17	13.82	0.79	0.75	3.29	2016-07-10 13:51:00	2016-09-19 12:00:00	8207415
45	01-045	3. Entered	Visit 2	Yes	2016-06-02	2016-06-17	10.7	0.5	0.94	3.46	2016-07-10 13:53:00	2016-09-13 10:56:00	8209268
46	01-046	3. Entered	Visit 2	Yes	2016-05-27	2016-06-17	11.96	0.87	0.84	3.4	2016-07-10 13:54:00	2016-08-17 19:40:00	8209399
47	01-047	3. Entered	Visit 2	Yes	2016-05-27	2016-06-17	10.88	0.79	0.69	3.01	2016-07-10 13:55:00	2016-08-17 20:03:00	8214586
48	01-048	3. Entered	Visit 2	Yes	2016-06-16	2016-06-20	13.26	0.44	0.4	3.55	2016-07-10 14:12:00	2016-09-08 15:11:00	8326069
49	01-049	3. Entered	Visit 2	Yes	2016-06-09	2016-06-20	12.26	0.83	1.08	2.8	2016-07-10 14:09:00	2016-09-01 13:16:00	8331155
50	01-050	4. Withdrawn	Visit 2	Yes	2016-06-20	2016-06-24	13.58	1.11	0.99	3.63	2016-08-06 10:08:00	2016-09-01 17:03:00	8338181
51	01-051	3. Entered	Visit 2	Yes	2016-06-16	2016-06-20	10.08	1.46	1.08	2.66	2016-07-10 14:12:00	2016-09-19 12:03:00	8338542
52	01-052	3. Entered	Visit 2	Yes	2016-06-15	2016-06-20	17.24	0.66	0.95	3.61	2016-07-10 14:06:00	2016-09-13 10:35:00	8342807
53	01-054	3. Entered	Visit 2	Yes	2016-06-17	2016-06-24	10.81	0.9	1.02	2.13	2016-08-06 10:12:00	2016-09-19 12:04:00	8342875
55	01-056	3. Entered	Visit 2	Yes	2016-06-09	2016-06-20	11.68	0.7	1.07	3.82	2016-07-10 14:08:00	2016-08-31 17:33:00	8345485
56	01-061	3. Entered	Visit 2	Yes	2016-06-08	2016-06-20	11.5	0.57	0.93	3.16	2016-07-10 13:55:00	2016-08-31 18:15:00	8346896
58	01-063	3. Entered	Visit 2	Yes	2016-06-09	2016-06-20	14.14	0.68	0.78	2.48	2016-07-10 14:03:00	2016-08-31 16:54:00	8348167
59	01-059	3. Entered	Visit 2	Yes	2016-06-17	2016-06-24	15.91	0.57	1.08	2.74	2016-08-06 10:13:00	2016-09-09 13:16:00	8348240
60	01-064	3. Entered	Visit 2	Yes	2016-06-08	2016-06-20	13.15	0.64	0.95	2.93	2016-07-10 14:14:00	2016-09-01 14:33:00	8348412
61	01-055	3. Entered	Visit 2	Yes	2016-06-16	2016-06-20	9.11	0.52	0.67	2.58	2016-07-10 14:11:00	2016-09-08 14:04:00	8348536
63	01-066	3. Entered	Visit 2	Yes	2016-06-09	2016-06-20	10.66	1.07	1.12	3.13	2016-07-10 13:56:00	2016-09-19 12:05:00	8353372
64	01-053	3. Entered	Visit 2	Yes	2016-06-07	2016-06-20	8.99	0.65	0.96	2.18	2016-07-10 14:07:00	2016-08-31 15:10:00	8354324
65	01-060	3. Entered	Visit 2	Yes	2016-06-07	2016-06-20	10.96	0.62	1.07	2.42	2016-07-10 14:13:00	2016-08-29 11:24:00	8354402
67	01-067	4. Withdrawn	Visit 2	Yes	2016-06-17	2016-06-24	8.86	0.72	1.15	1.83	2016-08-06 10:09:00	2016-09-19 12:06:00	8360084
68	01-068	3. Entered	Visit 2	Yes	2016-06-14	2016-06-20	8.52	0.57	0.78	2.83	2016-07-10 13:57:00	2016-09-06 11:39:00	8360362
69	01-069	3. Entered	Visit 2	Yes	2016-06-15	2016-06-20	12.12	0.25	0.68	3.16	2016-07-10 13:58:00	2016-09-09 12:57:00	8361657
70	01-070	3. Entered	Visit 2	Yes	2016-06-15	2016-06-20	12.8	0.82	0.77	1.8	2016-07-10 14:04:00	2016-09-19 12:08:00	8365580
71	01-071	3. Entered	Visit 2	Yes	2016-06-16	2016-06-20	8.13	0.72	0.96	3.53	2016-06-16 09:02:00	2016-09-09 12:41:00	8365650
72	01-072	3. Entered	Visit 2	Yes	2016-06-17	2016-06-24	10.92	0.75	1.1	2.15	2016-08-06 10:10:00	2016-09-09 13:56:00	8365710
73	01-073	3. Entered	Visit 2	Yes	2016-06-16	2016-06-20	6.63	0.49	0.76	2.54	2016-07-10 13:59:00	2016-09-09 13:26:00	8365772
74	01-074	3. Entered	Visit 2	Yes	2016-06-23	2016-06-24	8.68	0.85	0.77	3.03	2016-08-06 10:05:00	2016-09-19 12:11:00	8367981
75	01-075	4. Withdrawn	Visit 2	Yes	2016-06-17	2016-06-24	14.44	0.81	0.99	2.67	2016-08-06 10:11:00	2016-09-19 12:12:00	8369401
1	01-020	3. Entered	Visit 3	Yes	2016-05-27	2016-06-17	11.51	3.17	1.3	5.43	2016-07-11 15:21:00	2016-09-19 09:54:00	7937592
2	01-010	3. Entered	Visit 3	Yes	2016-05-17	2016-06-14	7.56	4.48	1.6	6.32	2016-07-10 13:22:00	2016-09-19 09:57:00	7966714
3	01-011	4. Withdrawn	Visit 3	Yes	2016-05-06	2016-06-14	10.39	1.17	0.7	3.57	2016-07-10 13:24:00	2016-08-24 11:13:00	7970376
4	01-012	4. Withdrawn	Visit 3	Yes	2016-05-12	2016-06-14	8.72	5.84	1.13	4.83	2016-07-10 13:23:00	2016-08-24 12:00:00	7970664
5	01-021	3. Entered	Visit 3	Yes	2016-05-25	2016-06-17	10.89	2.77	0.58	3.43	2016-07-10 13:30:00	2016-09-19 11:15:00	7970739
7	01-022	3. Entered	Visit 3	Yes	2016-05-19	2016-06-14	9.06	5.51	1.01	5.59	2016-07-10 13:19:00	2016-09-19 11:16:00	7972371
8	01-013	3. Entered	Visit 3	Yes	2016-05-05	2016-06-10	8.98	4.05	1.36	5.37	2016-07-10 13:02:00	2016-09-19 11:17:00	7972872
9	01-023	3. Entered	Visit 3	Yes	2016-05-05	2016-06-10	10.79	3.76	1.24	5.58	2016-07-10 13:07:00	2016-09-19 11:18:00	7973081
10	01-024	3. Entered	Visit 3	Yes	2016-05-27	2016-06-17	7.63	3.34	1.31	5	2016-07-10 13:31:00	2016-09-19 11:26:00	7973204
11	01-025	3. Entered	Visit 3	Yes	2016-05-05	2016-06-10	10.53	4.9	1.79	6.39	2016-07-10 13:03:00	2016-09-19 11:28:00	7976049
12	01-026	4. Withdrawn	Visit 3	Yes	2016-05-05	2016-06-10	9.6	4.22	1.19	4.66	2016-07-10 13:00:00	2016-09-19 11:30:00	7976271
13	01-006	3. Entered	Visit 3	Yes	2016-05-06	2016-06-14	8.34	4.45	1.36	5.15	2016-07-10 13:28:00	2016-08-16 15:23:00	7976358
14	01-014	4. Withdrawn	Visit 3	Yes	2016-05-10	2016-06-14	8.94	2.56	1.02	3.97	2016-07-10 13:25:00	2016-09-19 11:36:00	7976562
15	01-015	3. Entered	Visit 3	Yes	2016-05-11	2016-06-14	7.67	5.27	1.42	5.79	2016-07-10 13:26:00	2016-09-19 11:38:00	7976802
17	01-008	3. Entered	Visit 3	Yes	2016-05-10	2016-06-14	8.9	2.92	0.77	4.18	2016-07-10 13:27:00	2016-09-19 11:39:00	7977157
20	01-031	3. Entered	Visit 3	Yes	2016-05-11	2016-06-14	5.74	3.18	0.68	3.96	2016-07-10 13:20:00	2016-09-19 11:41:00	7994688
21	01-029	4. Withdrawn	Visit 3	Yes	2016-05-17	2016-06-14	12.8	0.83	0.99	3.2	2016-07-10 13:15:00	2016-09-19 11:43:00	7995948
25	01-027	4. Withdrawn	Visit 3	Yes	2016-05-10	2016-06-14	5.95	5.65	1.2	4.39	2016-07-10 13:19:00	2016-09-19 11:45:00	7999146
27	01-018	3. Entered	Visit 3	Yes	2016-05-12	2016-06-14	8.75	4.13	1.19	5.33	2016-07-10 13:17:00	2016-09-19 11:47:00	8004262
32	01-032	4. Withdrawn	Visit 3	Yes	2016-06-09	2016-06-17	13.19	3.44	0.93	4.81	2016-07-10 13:37:00	2016-09-19 11:48:00	8018391
33	01-033	3. Entered	Visit 3	Yes	2016-06-01	2016-06-17	8.71	4.24	1.05	4.52	2016-07-10 13:38:00	2016-08-26 14:32:00	8044411
34	01-034	3. Entered	Visit 3	Yes	2016-06-02	2016-06-17	9.51	1.2	0.67	5.42	2016-07-10 13:40:00	2016-09-19 11:55:00	8075968
35	01-035	3. Entered	Visit 3	Yes	2016-06-02	2016-06-17	8.54	2.93	1.2	4.91	2016-07-10 13:41:00	2016-09-14 11:42:00	8083511
36	01-036	3. Entered	Visit 3	Yes	2016-06-08	2016-06-17	8.83	4.49	1.49	5.49	2016-07-10 13:42:00	2016-09-13 11:41:00	8083570
37	01-037	3. Entered	Visit 3	Yes	2016-06-09	2016-06-17	10.85	3.94	1.14	6.79	2016-07-10 13:43:00	2016-08-31 18:32:00	8083654
39	01-039	3. Entered	Visit 3	Yes	2016-06-07	2016-06-17	7.62	3.01	0.7	2.92	2016-07-10 13:45:00	2016-08-31 16:17:00	8088579
40	01-040	3. Entered	Visit 3	Yes	2016-06-16	2016-06-20	8.02	5.5	1.45	6.06	2016-07-10 14:09:00	2016-08-24 14:03:00	8158328
41	01-041	3. Entered	Visit 3	Yes	2016-06-23	2016-07-25	9.15	4.84	1.35	5.51	2016-08-06 10:20:00	2016-08-17 20:07:00	8180332
42	01-042	3. Entered	Visit 3	Yes	2016-06-23	2016-07-25	7.87	3.97	0.88	3.96	2016-08-06 10:22:00	2016-09-13 08:46:00	8180679
43	01-043	3. Entered	Visit 3	Yes	2016-06-28	2016-07-25	12.25	2.88	1.13	4.3	2016-08-06 10:25:00	2016-08-23 16:37:00	8189586
44	01-044	3. Entered	Visit 3	Yes	2016-06-23	2016-07-25	11.18	3.51	1.22	5.01	2016-08-06 10:26:00	2016-09-19 12:01:00	8207423
45	01-045	3. Entered	Visit 3	Yes	2016-06-29	2016-07-25	11.07	3.86	1.57	6.27	2016-08-06 10:27:00	2016-08-26 15:14:00	8209276
46	01-046	3. Entered	Visit 3	Yes	2016-06-23	2016-07-25	11.66	6.01	1.07	5.49	2016-08-06 10:28:00	2016-09-16 12:53:00	8209407
47	01-047	3. Entered	Visit 3	Yes	2016-06-23	2016-07-25	11.05	3.63	1.26	5.1	2016-08-06 10:29:00	2016-08-17 20:04:00	8214594
48	01-048	3. Entered	Visit 3	Yes	2016-07-13	2016-07-25	10.86	3.11	1	5.72	2016-08-06 10:30:00	2016-09-08 15:11:00	8326077
49	01-049	3. Entered	Visit 3	Yes	2016-07-06	2016-07-25	8.75	4.4	1.59	4.71	2016-08-06 10:31:00	2016-09-01 13:17:00	8331163
50	01-050	4. Withdrawn	Visit 3	Yes	2016-07-18	2016-07-25	11.24	6.36	1.14	6.33	2016-08-06 10:32:00	2016-09-01 17:04:00	8338189
51	01-051	3. Entered	Visit 3	Yes	2016-07-15	2016-07-25	9.89	4.92	1.54	6.55	2016-08-08 16:50:00	2016-09-19 12:03:00	8338550
52	01-052	3. Entered	Visit 3	Yes	2016-07-14	2016-07-25	16.01	0.54	0.88	3	2016-08-06 10:37:00	2016-09-19 12:04:00	8342816
53	01-054	3. Entered	Visit 3	Yes	2016-07-15	2016-07-25	8.21	3.77	1.75	5.03	2016-08-06 10:40:00	2016-09-19 12:05:00	8342884
55	01-056	3. Entered	Visit 3	Yes	2016-07-14	2016-07-25	8.71	4.12	1.53	6.4	2016-09-08 15:09:00	2016-09-08 15:09:00	8345494
56	01-061	3. Entered	Visit 3	Yes	2016-07-06	2016-07-25	10.73	2.25	1.14	5.3	2016-08-06 10:55:00	2016-08-31 18:16:00	8346905
58	01-063	3. Entered	Visit 3	Yes	2016-07-05	2016-07-25	11.43	3.17	1.03	4.8	2016-08-06 10:55:00	2016-08-31 16:54:00	8348176
59	01-059	3. Entered	Visit 3	Yes	2016-07-15	2016-07-25	12.55	3.67	1.28	4.38	2016-08-06 10:51:00	2016-09-09 13:16:00	8348249
60	01-064	3. Entered	Visit 3	Yes	2016-07-06	2016-07-25	9.89	3.98	1.52	5.76	2016-08-06 10:56:00	2016-09-01 14:34:00	8348421
61	01-055	3. Entered	Visit 3	Yes	2016-07-12	2016-07-25	7.96	5.4	1.25	4.77	2016-08-06 10:41:00	2016-09-08 14:04:00	8348545
63	01-066	3. Entered	Visit 3	Yes	2016-07-06	2016-07-25	8.98	3.58	1.38	4.32	2016-08-06 10:58:00	2016-09-19 12:06:00	8353381
64	01-053	3. Entered	Visit 3	Yes	2016-07-06	2016-07-25	7.4	4.85	1.32	5.2	2016-08-06 10:38:00	2016-08-31 15:09:00	8354333
65	01-060	3. Entered	Visit 3	Yes	2016-07-05	2016-07-25	8.27	4.75	1.79	6.61	2016-08-06 10:52:00	2016-08-29 11:25:00	8354411
67	01-067	4. Withdrawn	Visit 3	Yes	2016-07-12	2016-07-25	8.87	1.52	1.27	2.58	2016-08-06 11:00:00	2016-09-19 12:07:00	8360093
68	01-068	3. Entered	Visit 3	Yes	2016-07-14	2016-07-25	8.18	1.36	1.16	4.09	2016-08-06 11:01:00	2016-09-06 11:40:00	8360371
69	01-069	3. Entered	Visit 3	Yes	2016-07-13	2016-07-25	12.49	2.54	1.15	5.24	2016-08-06 11:02:00	2016-09-09 12:57:00	8361666
70	01-070	3. Entered	Visit 3	Yes	2016-07-07	2016-07-25	9.09	4.09	1.05	4.86	2016-08-06 11:03:00	2016-09-19 12:08:00	8365589
71	01-071	3. Entered	Visit 3	Yes	2016-07-12	2016-07-25	8.01	4.68	1.33	6.17	2016-08-06 11:05:00	2016-09-09 12:42:00	8365659
72	01-072	3. Entered	Visit 3	Yes	2016-07-15	2016-07-25	10.08	4.58	1.8	6.86	2016-08-06 11:08:00	2016-09-09 13:56:00	8365719
73	01-073	3. Entered	Visit 3	Yes	2016-07-15	2016-07-25	5.95	3.87	1.15	4.56	2016-08-08 17:21:00	2016-09-09 13:26:00	8365781
74	01-074	3. Entered	Visit 3	Yes	2016-07-20	2016-07-25	7.44	5.87	1.54	5.05	2016-08-06 11:11:00	2016-09-19 12:12:00	8367990
75	01-075	4. Withdrawn	Visit 3	Yes	2016-07-15	2016-07-25	9.75	6.45	1.25	5.98	2016-08-06 11:13:00	2016-09-19 12:13:00	8369410
14	01-014	4. Withdrawn	Unscheduled eCRFs	Yes	2016-06-14	2016-06-24	8.94	2.56	1.02	3.97	2016-08-06 10:16:00	2016-09-27 10:43:00	8641619
FASAA: Serum arachidonic acid; FASEPA: Serum eicosapentaenoic acid; FASDPA: Serum docosapentaenoic acid; FASDHA: Serum docosahexaenoic acid.
Visit 2: baseline; Visit 3: Week 4;
